# Supplementary material for: A Combination of Library Screening and Rational Mutagenesis Expands the Available Color Palette of the Smallest Fluorogen-Activating Protein Tag nanoFAST
Source: Int J Mol Sci. 2024 Mar 6;25(5):3054. doi: 10.3390/ijms25053054 (PMC10931682; doi:10.3390/ijms25053054)
Supplement: Supplementary file 1 [file ijms-25-03054-s001.zip]

Archive with 1 entries (1 files):
- ijms-2895154-supplementary.pdf
